# Supplementary material for: Short-Term Associations between Size-Fractioned Particles and Cardiopulmonary Function in COPD Patients: A Panel Study in Shanghai, China, during 2014–2021
Source: Int J Environ Res Public Health. 2022 Sep 30;19(19):12473. doi: 10.3390/ijerph191912473 (PMC9566564; doi:10.3390/ijerph191912473)
Supplement: Supplementary file 1 [file ijerph-19-12473-s001.zip]

Archive with 1 entries (1 files):
- ijerph-1892589-supplementary.pdf
